# Supplementary material for: Effects of transgenerational photoperiod experience on the reproduction and development of Anastatus orientalis, an egg parasitoid of the spotted lanternfly
Source: Front Insect Sci. 2023 May 17;3:1153723. doi: 10.3389/finsc.2023.1153723 (PMC10926431; doi:10.3389/finsc.2023.1153723)
Supplement: Supplementary file 1 [file Table_1.xlsx]

## Sheet: Adult longevity (2)
	L16 : D08					L12 : D12					L08 : D16					L16 : D08					L12 : D12					L08 : D16
	Generations	replicates	female			Generations	replicates	female			Generations	replicates	female			Generations	replicates	male			Generations	replicates	male			Generations	replicates	male
	1	1	45	0		1	1	45	0		1	1	46	0		1	1	9	0		1	1	6	0		1	1	7	0
		2	46	0			2	56	0			2	67	0			2	7	0			2	4	0			2	10	0
		3	34	0			3	68	0			3	53	0			3	6	0			3	8	0			3	8	0
		4	59	0			4	57	0			4	61	0			4	4	0			4	6	0			4	9	0
		5	46	0			5	83	0			5	61	0			5	13	0			5	7	0			5	4	0
		6	68	0			6	42	0			6	84	0			6	19	1			6	5	0			6	8	0
		7	37	0			7	46	0			7	86	0			7	17	1			7	9	0			7	10	0
		8	64	0			8	95	1			8	75	0			8	13	0			8	5	0			8	11	0
		9	94	0			9	67	0			9	49	0			9	9	0			9	4	0			9	9	0
		10	46	0			10	43	0			10	51	0			10	17	1			10	6	0			10	11	0
		11	56	0			11	76	0			11	64	0			11	15	1			11	6	0			11	10	0
		12	48	0			12	49	0			12	59	0			12	11	0			12	10	0			12	9	0
		13	56	0			13	40	0			13	34	0			13	10	0			13	11	0			13	11	0
		14	64	0			14	30	0			14	16	1			14	9	0			14	6	0			14	9	0
		15	56	0			15	30	0			15	57	0			15	8	0			15	4	0			15	5	0
		16	46	0			16	91	0			16	46	0			16	13	0			16	8	0			16	13	0
		17	94	0			17	85	0			17	34	0			17	19	1			17	6	0			17	14	0
		18	46	0			18	46	0			18	39	0			18	14	1			18	11	0			18	10	0
		19	37	0			19	26	0			19	33	0			19	16	1			19	14	0			19	11	0
		20	46	0			20	42	0			20	67	0			20	10	0			20	11	0			20	8	0
		21	32	0			21	46	0			21	46	0			21	14	1			21	11	0			21	6	0
		22	59	0			22	37	0			22	49	0			22	16	1			22	13	0			22	4	0
		23	84	0			23	64	0			23	37	0			23	9	0			23	8	0			23	9	0
		24	94	0			24	61	0			24	54	0			24	7	0			24	9	0			24	4	0
		25	86	0			25	22	0			25	54	0			25	6	0			25	5	0			25	3	0
		26	34	0			26	49	0			26	67	0			26	8	0			26	13	0			26	10	0
		27	19	0			27	68	0			27	61	0			27	8	0			27	4	0			27	6	0
		28	64	0			28	26	0			28	60	0			28	8	0			28	6	0			28	17	0
		29	52	0			29	24	0			29	46	0			29	7	0			29	9	0			29	9	0
		30	19	0			30	46	0			30	48	0			30	9	0			30	6	0			30	5	1
		31	13	0			31	46	0			31	54	0			31	5	0			31	14	0			31	6	0
		32	14	0			32	48	0			32	67	0			32	9	0			32	6	0			32	7	0
		33	56	0			33	48	0			33	68	0			33	11	0			33	6	0			33	12	0
		34	64	0			34	41	0			34	61	0			34	14	1			34	8	0			34	13	0
		35	67	0			35	53	0			35	60	0			35	13	0			35	4	0			35	10	0
		36	24	0			36	67	0			36	34	0			36	9	0			36	3	0			36	16	1
		37	29	0			37	24	0			37	38	0			37	9	0			37	17	1			37	4	0
		38	33	0			38	26	0			38	33	0			38	9	0			38	17	1			38	2	1
		39	33	0			39	27	0			39	39	0			39	11	0			39	6	0			39	5	0
		40	46	0			40	55	0			40	37	0			40	10	0			40	14	0			40	8	0
		41	64	0			41	46	0			41	64	0			41	6	0			41	15	0			41	6	0
		42	59	0			42	48	0			42	59	0			42	7	0			42	14	0			42	10	0
		43	59	0			43	48	0			43	64	0			43	9	0			43	9	0			43	14	0
		44	43	0			44	41	0			44	38	0			44	12	0			44	11	0			44	19	1
		45	64	0			45	53	0			45	46	0			45	6	0			45	14	0			45	12	0
		46	52	0			46	67	0			46	49	0			46	7	0			46	13	0			46	13	0
		47	22	0			47	24	0			47	57	0			47	6	0			47	6	0			47	19	1
		48	46	0			48	26	0			48	53	0			48	5	0			48	7	0			48	10	0
		49	67	0			49	27	0			49	44	0			49	8	0			49	5	0			49	5	0
		50	65	0			50	55	0			50	46	0			50	8	0			50	9	0			50	13	0
	2	1	23	0		2	1	56	0		2	1	64	0		2	1	8	0		2	1	9	0		2	1	6	0
		2	24	0			2	34	0			2	68	0			2	4	0			2	4	0			2	5	0
		3	26	0			3	46	0			3	84	0			3	9	0			3	7	0			3	4	0
		4	31	0			4	44	0			4	83	0			4	12	0			4	6	0			4	6	0
		5	19	0			5	54	0			5	91	0			5	7	0			5	11	0			5	9	0
		6	37	0			6	58	0			6	46	0			6	13	0			6	5	0			6	1	0
		7	46	0			7	46	0			7	57	0			7	12	0			7	8	0			7	8	0
		8	36	0			8	41	0			8	59	0			8	9	0			8	6	0			8	9	0
		9	54	0			9	35	0			9	37	0			9	8	0			9	8	0			9	11	1
		10	56	0			10	44	0			10	64	0			10	6	0			10	4	0			10	14	0
		11	46	0			11	75	0			11	86	0			11	2	0			11	9	0			11	6	0
		12	39	0			12	64	0			12	94	1			12	8	0			12	8	0			12	13	0
		13	35	0			13	94	0			13	94	1			13	4	0			13	10	0			13	8	0
		14	36	0			14	64	0			14	87	0			14	6	0			14	6	0			14	11	0
		15	56	0			15	34	0			15	46	0			15	5	0			15	7	0			15	15	0
		16	87	0			16	36	0			16	43	0			16	9	0			16	3	0			16	17	1
		17	41	0			17	56	0			17	44	0			17	14	1			17	11	0			17	4	0
		18	27	0			18	64	0			18	40	0			18	2	0			18	9	0			18	11	0
		19	70	0			19	76	0			19	26	0			19	3	0			19	17	1			19	6	0
		20	10	0			20	55	0			20	33	0			20	9	0			20	14	0			20	8	0
		21	16	0			21	56	0			21	46	0			21	5	0			21	9	0			21	9	0
		22	54	0			22	43	0			22	49	0			22	6	0			22	14	0			22	12	0
		23	34	0			23	84	0			23	37	0			23	4	0			23	6	0			23	3	0
		24	18	0			24	37	0			24	34	0			24	10	0			24	8	0			24	2	0
		25	31	0			25	64	0			25	64	0			25	3	0			25	12	0			25	8	0
		26	51	0			26	59	0			26	84	0			26	14	1			26	6	0			26	17	0
		27	29	0			27	36	0			27	86	0			27	9	0			27	4	0			27	6	0
		28	28	0			28	49	0			28	88	0			28	5	0			28	9	0			28	19	1
		29	41	0			29	67	0			29	76	0			29	7	0			29	8	0			29	24	1
		30	53	0			30	80	0			30	72	0			30	6	0			30	21	1			30	9	0
		31	15	0			31	46	0			31	46	0			31	5	0			31	9	0			31	21	1
		32	26	0			32	59	0			32	94	1			32	14	1			32	14	0			32	4	0
		33	21	0			33	67	0			33	95	1			33	13	0			33	11	0			33	9	0
		34	10	0			34	64	0			34	67	0			34	5	0			34	9	0			34	12	0
		35	34	0			35	64	0			35	64	0			35	4	0			35	7	0			35	19	1
		36	12	0			36	55	0			36	59	0			36	7	0			36	25	1			36	18	0
		37	14	0			37	42	0			37	59	0			37	9	0			37	7	0			37	13	0
		38	76	0			38	55	0			38	67	0			38	7	0			38	19	1			38	14	0
		39	56	0			39	64	0			39	88	0			39	8	0			39	10	0			39	9	0
		40	14	0			40	66	0			40	45	0			40	9	0			40	12	0			40	11	0
		41	65	0			41	64	0			41	33	0			41	12	0			41	7	0			41	9	0
		42	43	0			42	59	0			42	46	0			42	6	0			42	6	0			42	14	0
		43	28	0			43	72	0			43	54	0			43	4	0			43	4	0			43	13	0
		44	64	0			44	64	0			44	59	0			44	13	0			44	9	0			44	10	0
		45	37	0			45	49	0			45	52	0			45	11	0			45	10	0			45	11	0
		46	46	0			46	33	0			46	52	0			46	13	0			46	6	0			46	11	0
		47	81	0			47	34	0			47	54	0			47	7	0			47	7	0			47	12	0
		48	81	0			48	36	0			48	46	0			48	14	1			48	10	0			48	16	0
		49	28	0			49	34	0			49	73	0			49	6	0			49	9	0			49	9	0
		50	28	0			50	29	0			50	26	0			50	5	0			50	4	0			50	8	0
	3	1	17	0		3	1	62	0		3	1	46	0		3	1	14	1		3	1	8	0		3	1	6	0
		2	24	0			2	64	0			2	64	0			2	8	0			2	2	0			2	4	0
		3	36	0			3	15	0			3	55	0			3	9	0			3	2	0			3	14	1
		4	16	0			4	49	0			4	34	0			4	8	0			4	8	0			4	9	0
		5	12	0			5	14	0			5	36	0			5	11	0			5	9	0			5	17	1
		6	35	0			6	56	0			6	39	0			6	3	0			6	4	0			6	15	0
		7	26	0			7	22	0			7	67	0			7	8	0			7	6	0			7	3	0
		8	46	0			8	33	0			8	64	0			8	4	0			8	8	0			8	21	1
		9	34	0			9	46	0			9	54	0			9	9	0			9	19	1			9	15	0
		10	33	0			10	59	0			10	49	0			10	3	0			10	8	0			10	25	1
		11	34	0			11	33	0			11	66	0			11	6	0			11	8	0			11	5	0
		12	67	0			12	59	0			12	49	0			12	14	1			12	6	0			12	6	0
		13	13	0			13	56	0			13	67	0			13	9	0			13	4	0			13	7	0
		14	42	0			14	54	0			14	59	0			14	6	0			14	4	0			14	12	0
		15	16	0			15	21	0			15	54	0			15	8	0			15	14	1			15	3	0
		16	24	0			16	39	0			16	34	0			16	3	0			16	21	1			16	11	0
		17	26	0			17	57	0			17	67	0			17	6	0			17	6	0			17	6	0
		18	14	0			18	53	0			18	49	0			18	7	0			18	8	0			18	9	0
		19	46	0			19	54	0			19	55	0			19	4	0			19	6	0			19	14	1
		20	15	0			20	56	0			20	49	0			20	3	0			20	9	0			20	8	0
		21	46	0			21	54	0			21	33	0			21	10	0			21	6	0			21	14	1
		22	24	0			22	26	0			22	46	0			22	8	0			22	7	0			22	2	0
		23	34	0			23	67	0			23	59	0			23	9	0			23	5	0			23	3	0
		24	26	0			24	19	0			24	51	0			24	17	1			24	9	0			24	9	0
		25	21	0			25	49	0			25	49	0			25	6	0			25	4	0			25	8	0
		26	18	0			26	37	0			26	58	0			26	8	0			26	3	0			26	10	0
		27	41	0			27	46	0			27	37	0			27	13	0			27	9	0			27	6	0
		28	18	0			28	55	0			28	49	0			28	5	0			28	11	0			28	17	1
		29	11	0			29	72	0			29	56	0			29	11	0			29	11	0			29	14	1
		30	24	0			30	31	0			30	52	0			30	7	0			30	9	0			30	9	0
		31	46	0			31	54	0			31	46	0			31	9	0			31	13	0			31	4	0
		32	24	0			32	51	0			32	59	0			32	7	0			32	6	0			32	4	0
		33	34	0			33	37	0			33	57	0			33	6	0			33	7	0			33	3	0
		34	26	0			34	49	0			34	51	0			34	6	0			34	9	0			34	12	0
		35	21	0			35	46	0			35	53	0			35	6	0			35	10	0			35	8	0
		36	18	0			36	17	0			36	58	0			36	4	0			36	11	0			36	6	0
		37	41	0			37	49	0			37	64	0			37	3	0			37	6	0			37	12	0
		38	18	0			38	64	0			38	76	0			38	8	0			38	9	0			38	11	0
		39	11	0			39	50	0			39	46	0			39	4	0			39	15	0			39	5	0
		40	24	0			40	50	0			40	66	0			40	6	0			40	17	1			40	19	1
		41	46	0			41	46	0			41	46	0			41	9	0			41	4	0			41	9	0
		42	59	0			42	38	0			42	59	0			42	7	0			42	6	0			42	14	1
		43	34	0			43	46	0			43	34	0			43	6	0			43	8	0			43	13	0
		44	65	0			44	67	0			44	16	1			44	8	0			44	8	0			44	9	0
		45	57	0			45	51	0			45	58	0			45	2	0			45	14	1			45	7	0
		46	56	0			46	97	1			46	46	0			46	4	0			46	11	0			46	6	0
		47	42	0			47	82	0			47	37	0			47	3	0			47	14	1			47	12	0
		48	55	0			48	79	0			48	37	0			48	2	0			48	9	0			48	9	0
		49	46	0			49	84	0			49	49	0			49	11	0			49	10	0			49	9	0
		50	58	0			50	31	0			50	46	0			50	10	0			50	6	0			50	8	0

## Sheet: Adult longevity (3)
	L16 : D08					L12 : D12					L08 : D16					L16 : D08					L12 : D12					L08 : D16
	Generations	replicates	female			Generations	replicates	female			Generations	replicates	female			Generations	replicates	male			Generations	replicates	male			Generations	replicates	male
16	1	1	45	0	12	1	1	45	0	8	1	1	46	0	16	1	1	9	0	12	1	1	6	0	8	1	1	7	0
16	1	2	46	0	12	1	2	56	0	8	1	2	67	0	16	1	2	7	0	12	1	2	4	0	8	1	2	10	0
16	1	3	34	0	12	1	3	68	0	8	1	3	53	0	16	1	3	6	0	12	1	3	8	0	8	1	3	8	0
16	1	4	59	0	12	1	4	57	0	8	1	4	61	0	16	1	4	4	0	12	1	4	6	0	8	1	4	9	0
16	1	5	46	0	12	1	5	83	0	8	1	5	61	0	16	1	5	13	0	12	1	5	7	0	8	1	5	4	0
16	1	6	68	0	12	1	6	42	0	8	1	6	84	0	16	1	8	13	0	12	1	6	5	0	8	1	6	8	0
16	1	7	37	0	12	1	7	46	0	8	1	7	86	0	16	1	9	9	0	12	1	7	9	0	8	1	7	10	0
16	1	10	46	0	12	1	11	76	0	8	1	10	51	0	16	1	12	11	0	12	1	10	6	0	8	1	10	11	0
16	1	11	56	0	12	1	12	49	0	8	1	11	64	0	16	1	13	10	0	12	1	11	6	0	8	1	11	10	0
16	1	12	48	0	12	1	13	40	0	8	1	12	59	0	16	1	14	9	0	12	1	12	10	0	8	1	12	9	0
16	1	13	56	0	12	1	14	30	0	8	1	13	34	0	16	1	15	8	0	12	1	13	11	0	8	1	13	11	0
16	1	14	64	0	12	1	15	30	0	8	1	15	57	0	16	1	16	13	0	12	1	14	6	0	8	1	14	9	0
16	1	18	46	0	12	1	19	26	0	8	1	19	33	0	16	1	20	10	0	12	1	18	11	0	8	1	18	10	0
16	1	19	37	0	12	1	20	42	0	8	1	20	67	0	16	1	23	9	0	12	1	19	14	0	8	1	19	11	0
16	1	20	46	0	12	1	21	46	0	8	1	21	46	0	16	1	24	7	0	12	1	20	11	0	8	1	20	8	0
16	1	21	32	0	12	1	22	37	0	8	1	22	49	0	16	1	25	6	0	12	1	21	11	0	8	1	21	6	0
16	1	22	59	0	12	1	23	64	0	8	1	23	37	0	16	1	26	8	0	12	1	22	13	0	8	1	22	4	0
16	1	23	84	0	12	1	24	61	0	8	1	24	54	0	16	1	27	8	0	12	1	23	8	0	8	1	23	9	0
16	1	24	94	0	12	1	25	22	0	8	1	25	54	0	16	1	28	8	0	12	1	24	9	0	8	1	24	4	0
16	1	25	86	0	12	1	26	49	0	8	1	26	67	0	16	1	29	7	0	12	1	25	5	0	8	1	25	3	0
16	1	26	34	0	12	1	27	68	0	8	1	27	61	0	16	1	30	9	0	12	1	26	13	0	8	1	26	10	0
16	1	27	19	0	12	1	28	26	0	8	1	28	60	0	16	1	31	5	0	12	1	27	4	0	8	1	27	6	0
16	1	28	64	0	12	1	29	24	0	8	1	29	46	0	16	1	32	9	0	12	1	28	6	0	8	1	28	17	0
16	1	29	52	0	12	1	30	46	0	8	1	30	48	0	16	1	33	11	0	12	1	29	9	0	8	1	29	9	0
16	1	30	19	0	12	1	31	46	0	8	1	31	54	0	16	1	35	13	0	12	1	30	6	0	8	1	31	6	0
16	1	31	13	0	12	1	32	48	0	8	1	32	67	0	16	1	36	9	0	12	1	31	14	0	8	1	32	7	0
16	1	32	14	0	12	1	33	48	0	8	1	33	68	0	16	1	37	9	0	12	1	32	6	0	8	1	33	12	0
16	1	33	56	0	12	1	34	41	0	8	1	34	61	0	16	1	38	9	0	12	1	33	6	0	8	1	34	13	0
16	1	34	64	0	12	1	35	53	0	8	1	35	60	0	16	1	39	11	0	12	1	34	8	0	8	1	35	10	0
16	1	35	67	0	12	1	36	67	0	8	1	36	34	0	16	1	40	10	0	12	1	35	4	0	8	1	37	4	0
16	1	36	24	0	12	1	37	24	0	8	1	37	38	0	16	1	41	6	0	12	1	36	3	0	8	1	39	5	0
16	1	37	29	0	12	1	38	26	0	8	1	38	33	0	16	1	42	7	0	12	1	39	6	0	8	1	40	8	0
16	1	38	33	0	12	1	39	27	0	8	1	39	39	0	16	1	43	9	0	12	1	40	14	0	8	1	41	6	0
16	1	39	33	0	12	1	40	55	0	8	1	40	37	0	16	1	44	12	0	12	1	41	15	0	8	1	42	10	0
16	1	40	46	0	12	1	41	46	0	8	1	41	64	0	16	1	45	6	0	12	1	42	14	0	8	1	43	14	0
16	1	41	64	0	12	1	42	48	0	8	1	42	59	0	16	1	46	7	0	12	1	43	9	0	8	1	45	12	0
16	1	42	59	0	12	1	43	48	0	8	1	43	64	0	16	1	47	6	0	12	1	44	11	0	8	1	46	13	0
16	1	43	59	0	12	1	44	41	0	8	1	44	38	0	16	1	48	5	0	12	1	45	14	0	8	1	48	10	0
16	1	44	43	0	12	1	45	53	0	8	1	45	46	0	16	1	49	8	0	12	1	46	13	0	8	1	49	5	0
16	1	45	64	0	12	1	46	67	0	8	1	46	49	0	16	1	50	8	0	12	1	47	6	0	8	1	50	13	0
16	1	46	52	0	12	1	47	24	0	8	1	47	57	0	16	2	1	8	0	12	1	48	7	0	8	2	1	6	0
16	1	47	22	0	12	1	48	26	0	8	1	48	53	0	16	2	2	4	0	12	1	49	5	0	8	2	2	5	0
16	1	48	46	0	12	1	49	27	0	8	1	49	44	0	16	2	3	9	0	12	1	50	9	0	8	2	3	4	0
16	1	49	67	0	12	1	50	55	0	8	1	50	46	0	16	2	4	12	0	12	2	1	9	0	8	2	4	6	0
16	1	50	65	0	12	2	1	56	0	8	2	1	64	0	16	2	5	7	0	12	2	2	4	0	8	2	5	9	0
16	2	1	23	0	12	2	2	34	0	8	2	2	68	0	16	2	6	13	0	12	2	3	7	0	8	2	6	1	0
16	2	2	24	0	12	2	3	46	0	8	2	3	84	0	16	2	7	12	0	12	2	4	6	0	8	2	7	8	0
16	2	3	26	0	12	2	4	44	0	8	2	4	83	0	16	2	8	9	0	12	2	5	11	0	8	2	8	9	0
16	2	4	31	0	12	2	5	54	0	8	2	5	91	0	16	2	9	8	0	12	2	6	5	0	8	2	10	14	0
16	2	5	19	0	12	2	6	58	0	8	2	6	46	0	16	2	10	6	0	12	2	7	8	0	8	2	11	6	0
16	2	6	37	0	12	2	7	46	0	8	2	7	57	0	16	2	11	2	0	12	2	8	6	0	8	2	12	13	0
16	2	7	46	0	12	2	8	41	0	8	2	8	59	0	16	2	12	8	0	12	2	9	8	0	8	2	13	8	0
16	2	8	36	0	12	2	9	35	0	8	2	9	37	0	16	2	13	4	0	12	2	10	4	0	8	2	14	11	0
16	2	9	54	0	12	2	10	44	0	8	2	10	64	0	16	2	14	6	0	12	2	11	9	0	8	2	15	15	0
16	2	10	56	0	12	2	11	75	0	8	2	11	86	0	16	2	15	5	0	12	2	12	8	0	8	2	17	4	0
16	2	11	46	0	12	2	12	64	0	8	2	14	87	0	16	2	16	9	0	12	2	13	10	0	8	2	18	11	0
16	2	12	39	0	12	2	13	94	0	8	2	15	46	0	16	2	18	2	0	12	2	14	6	0	8	2	19	6	0
16	2	13	35	0	12	2	14	64	0	8	2	16	43	0	16	2	19	3	0	12	2	15	7	0	8	2	20	8	0
16	2	14	36	0	12	2	15	34	0	8	2	17	44	0	16	2	20	9	0	12	2	16	3	0	8	2	21	9	0
16	2	15	56	0	12	2	16	36	0	8	2	18	40	0	16	2	21	5	0	12	2	17	11	0	8	2	22	12	0
16	2	16	87	0	12	2	17	56	0	8	2	19	26	0	16	2	22	6	0	12	2	18	9	0	8	2	23	3	0
16	2	17	41	0	12	2	18	64	0	8	2	20	33	0	16	2	23	4	0	12	2	20	14	0	8	2	24	2	0
16	2	18	27	0	12	2	19	76	0	8	2	21	46	0	16	2	24	10	0	12	2	21	9	0	8	2	25	8	0
16	2	19	70	0	12	2	20	55	0	8	2	22	49	0	16	2	25	3	0	12	2	22	14	0	8	2	26	17	0
16	2	20	10	0	12	2	21	56	0	8	2	23	37	0	16	2	27	9	0	12	2	23	6	0	8	2	27	6	0
16	2	21	16	0	12	2	22	43	0	8	2	24	34	0	16	2	28	5	0	12	2	24	8	0	8	2	30	9	0
16	2	22	54	0	12	2	23	84	0	8	2	25	64	0	16	2	29	7	0	12	2	25	12	0	8	2	32	4	0
16	2	23	34	0	12	2	24	37	0	8	2	26	84	0	16	2	30	6	0	12	2	26	6	0	8	2	33	9	0
16	2	24	18	0	12	2	25	64	0	8	2	27	86	0	16	2	31	5	0	12	2	27	4	0	8	2	34	12	0
16	2	25	31	0	12	2	26	59	0	8	2	28	88	0	16	2	33	13	0	12	2	28	9	0	8	2	36	18	0
16	2	26	51	0	12	2	27	36	0	8	2	29	76	0	16	2	34	5	0	12	2	29	8	0	8	2	37	13	0
16	2	27	29	0	12	2	28	49	0	8	2	30	72	0	16	2	35	4	0	12	2	31	9	0	8	2	38	14	0
16	2	28	28	0	12	2	29	67	0	8	2	31	46	0	16	2	36	7	0	12	2	32	14	0	8	2	39	9	0
16	2	29	41	0	12	2	30	80	0	8	2	34	67	0	16	2	37	9	0	12	2	33	11	0	8	2	40	11	0
16	2	30	53	0	12	2	31	46	0	8	2	35	64	0	16	2	38	7	0	12	2	34	9	0	8	2	41	9	0
16	2	31	15	0	12	2	32	59	0	8	2	36	59	0	16	2	39	8	0	12	2	35	7	0	8	2	42	14	0
16	2	32	26	0	12	2	33	67	0	8	2	37	59	0	16	2	40	9	0	12	2	37	7	0	8	2	43	13	0
16	2	33	21	0	12	2	34	64	0	8	2	38	67	0	16	2	41	12	0	12	2	39	10	0	8	2	44	10	0
16	2	34	10	0	12	2	35	64	0	8	2	39	88	0	16	2	42	6	0	12	2	40	12	0	8	2	45	11	0
16	2	35	34	0	12	2	36	55	0	8	2	40	45	0	16	2	43	4	0	12	2	41	7	0	8	2	46	11	0
16	2	36	12	0	12	2	37	42	0	8	2	41	33	0	16	2	44	13	0	12	2	42	6	0	8	2	47	12	0
16	2	37	14	0	12	2	38	55	0	8	2	42	46	0	16	2	45	11	0	12	2	43	4	0	8	2	48	16	0
16	2	38	76	0	12	2	39	64	0	8	2	43	54	0	16	2	46	13	0	12	2	44	9	0	8	2	49	9	0
16	2	39	56	0	12	2	40	66	0	8	2	44	59	0	16	2	47	7	0	12	2	45	10	0	8	2	50	8	0
16	2	40	14	0	12	2	41	64	0	8	2	45	52	0	16	2	49	6	0	12	2	46	6	0	8	3	1	6	0
16	2	41	65	0	12	2	42	59	0	8	2	46	52	0	16	2	50	5	0	12	2	47	7	0	8	3	2	4	0
16	2	42	43	0	12	2	43	72	0	8	2	47	54	0	16	3	2	8	0	12	2	48	10	0	8	3	4	9	0
16	2	43	28	0	12	2	44	64	0	8	2	48	46	0	16	3	3	9	0	12	2	49	9	0	8	3	6	15	0
16	2	44	64	0	12	2	45	49	0	8	2	49	73	0	16	3	4	8	0	12	2	50	4	0	8	3	7	3	0
16	2	45	37	0	12	2	46	33	0	8	2	50	26	0	16	3	5	11	0	12	3	1	8	0	8	3	9	15	0
16	2	46	46	0	12	2	47	34	0	8	3	1	46	0	16	3	6	3	0	12	3	2	2	0	8	3	11	5	0
16	2	47	81	0	12	2	48	36	0	8	3	2	64	0	16	3	7	8	0	12	3	3	2	0	8	3	12	6	0
16	2	48	81	0	12	2	49	34	0	8	3	3	55	0	16	3	8	4	0	12	3	4	8	0	8	3	13	7	0
16	2	49	28	0	12	2	50	29	0	8	3	4	34	0	16	3	9	9	0	12	3	5	9	0	8	3	14	12	0
16	2	50	28	0	12	3	1	62	0	8	3	5	36	0	16	3	10	3	0	12	3	6	4	0	8	3	15	3	0
16	3	1	17	0	12	3	2	64	0	8	3	6	39	0	16	3	11	6	0	12	3	7	6	0	8	3	16	11	0
16	3	2	24	0	12	3	3	15	0	8	3	7	67	0	16	3	13	9	0	12	3	8	8	0	8	3	17	6	0
16	3	3	36	0	12	3	4	49	0	8	3	8	64	0	16	3	14	6	0	12	3	10	8	0	8	3	18	9	0
16	3	4	16	0	12	3	5	14	0	8	3	9	54	0	16	3	15	8	0	12	3	11	8	0	8	3	20	8	0
16	3	5	12	0	12	3	6	56	0	8	3	10	49	0	16	3	16	3	0	12	3	12	6	0	8	3	22	2	0
16	3	6	35	0	12	3	7	22	0	8	3	11	66	0	16	3	17	6	0	12	3	13	4	0	8	3	23	3	0
16	3	7	26	0	12	3	8	33	0	8	3	12	49	0	16	3	18	7	0	12	3	14	4	0	8	3	24	9	0
16	3	8	46	0	12	3	9	46	0	8	3	13	67	0	16	3	19	4	0	12	3	17	6	0	8	3	25	8	0
16	3	9	34	0	12	3	10	59	0	8	3	14	59	0	16	3	20	3	0	12	3	18	8	0	8	3	26	10	0
16	3	10	33	0	12	3	11	33	0	8	3	15	54	0	16	3	21	10	0	12	3	19	6	0	8	3	27	6	0
16	3	11	34	0	12	3	12	59	0	8	3	16	34	0	16	3	22	8	0	12	3	20	9	0	8	3	30	9	0
16	3	12	67	0	12	3	13	56	0	8	3	17	67	0	16	3	23	9	0	12	3	21	6	0	8	3	31	4	0
16	3	13	13	0	12	3	14	54	0	8	3	18	49	0	16	3	25	6	0	12	3	22	7	0	8	3	32	4	0
16	3	14	42	0	12	3	15	21	0	8	3	19	55	0	16	3	26	8	0	12	3	23	5	0	8	3	33	3	0
16	3	15	16	0	12	3	16	39	0	8	3	20	49	0	16	3	27	13	0	12	3	24	9	0	8	3	34	12	0
16	3	16	24	0	12	3	17	57	0	8	3	21	33	0	16	3	28	5	0	12	3	25	4	0	8	3	35	8	0
16	3	17	26	0	12	3	18	53	0	8	3	22	46	0	16	3	29	11	0	12	3	26	3	0	8	3	36	6	0
16	3	18	14	0	12	3	19	54	0	8	3	23	59	0	16	3	30	7	0	12	3	27	9	0	8	3	37	12	0
16	3	19	46	0	12	3	20	56	0	8	3	24	51	0	16	3	31	9	0	12	3	28	11	0	8	3	38	11	0
16	3	20	15	0	12	3	21	54	0	8	3	25	49	0	16	3	32	7	0	12	3	29	11	0	8	3	39	5	0
16	3	21	46	0	12	3	22	26	0	8	3	26	58	0	16	3	33	6	0	12	3	30	9	0	8	3	41	9	0
16	3	22	24	0	12	3	23	67	0	8	3	27	37	0	16	3	34	6	0	12	3	31	13	0	8	3	43	13	0
16	3	23	34	0	12	3	24	19	0	8	3	28	49	0	16	3	35	6	0	12	3	32	6	0	8	3	44	9	0
16	3	24	26	0	12	3	25	49	0	8	3	29	56	0	16	3	36	4	0	12	3	33	7	0	8	3	45	7	0
16	3	25	21	0	12	3	26	37	0	8	3	30	52	0	16	3	37	3	0	12	3	34	9	0	8	3	46	6	0
16	3	26	18	0	12	3	27	46	0	8	3	31	46	0	16	3	38	8	0	12	3	35	10	0	8	3	47	12	0
16	3	27	41	0	12	3	28	55	0	8	3	32	59	0	16	3	39	4	0	12	3	36	11	0	8	3	48	9	0
16	3	28	18	0	12	3	29	72	0	8	3	33	57	0	16	3	40	6	0	12	3	37	6	0	8	3	49	9	0
16	3	29	11	0	12	3	30	31	0	8	3	34	51	0	16	3	41	9	0	12	3	38	9	0	8	3	50	8	0
16	3	30	24	0	12	3	31	54	0	8	3	35	53	0	16	3	42	7	0	12	3	39	15	0
16	3	31	46	0	12	3	32	51	0	8	3	36	58	0	16	3	43	6	0	12	3	41	4	0
16	3	32	24	0	12	3	33	37	0	8	3	37	64	0	16	3	44	8	0	12	3	42	6	0
16	3	33	34	0	12	3	34	49	0	8	3	38	76	0	16	3	45	2	0	12	3	43	8	0
16	3	34	26	0	12	3	35	46	0	8	3	39	46	0	16	3	46	4	0	12	3	44	8	0
16	3	35	21	0	12	3	36	17	0	8	3	40	66	0	16	3	47	3	0	12	3	46	11	0
16	3	36	18	0	12	3	37	49	0	8	3	41	46	0	16	3	48	2	0	12	3	48	9	0
16	3	37	41	0	12	3	38	64	0	8	3	42	59	0	16	3	49	11	0	12	3	49	10	0
16	3	38	18	0	12	3	39	50	0	8	3	43	34	0	16	3	50	10	0	12	3	50	6	0
16	3	39	11	0	12	3	40	50	0	8	3	45	58	0		3					3
16	3	40	24	0	12	3	41	46	0	8	3	46	46	0		3					3
16	3	41	46	0	12	3	42	38	0	8	3	47	37	0		3					3
16	3	42	59	0	12	3	43	46	0	8	3	48	37	0		3					3
16	3	43	34	0	12	3	44	67	0	8	3	49	49	0		3					3
16	3	44	65	0	12	3	45	51	0	8	3	50	46	0		3					3
16	3	45	57	0	12	3	47	82	0		3					3					3
16	3	46	56	0	12	3	48	79	0		3					3					3
16	3	47	42	0	12	3	49	84	0		3					3					3
16	3	48	55	0	12	3	50	31	0		3					3					3
16	3	49	46	0		3					3					3					3
16	3	50	58	0		3					3					3					3

## Sheet: Female reproduction
	Female reproduction
	16	Generations	replicates	100 A. pernyi eggs	The number of progeny produced	The amount of emergence	The amount of diapause		12:12	Generations	replicates	100 A. pernyi eggs	The number of progeny produced	The amount of emergence	The amount of diapause		8:16	Generations	replicates	100 A. pernyi eggs	The number of progeny produced	The amount of emergence	The amount of diapause
		1	1	100	22	0	22	35.8		F1	1	100	26	26	0	39		F1	1	100	56	56	0	53.3
			2	100	15	0	15				2	100	34	34	0				2	100	93	93	0
			3	100	43	0	43				3	100	57	57	0				3	100	60	60	0
			4	100	54	0	54				4	100	17	17	0				4	100	51	51	0
			5	100	25	0	25				5	100	50	50	0				5	100	31	31	0
			6	100	56	0	56				6	100	36	36	0				6	100	74	74	0
			7	100	42	0	42				7	100	46	46	0				7	100	48	48	0
			8	100	29	0	29				8	100	24	24	0				8	100	29	29	0
			9	100	19	0	19				9	100	46	46	0				9	100	64	64	0
			10	100	53	0	53				10	100	54	54	0				10	100	27	27	0
		2	1	100	98	0	98	74.4		F2	1	100	50	45	5	53.4		F2	1	100	75	75	0	62.4
			2	100	67	0	67				2	100	80	71	9				2	100	70	70	0
			3	100	59	0	59				3	100	35	35	0				3	100	39	39	0
			4	100	84	0	84				4	100	55	55	0				4	100	94	94	0
			5	100	67	0	67				5	100	67	64	3				5	100	72	72	0
			6	100	90	0	90				6	100	49	49	0				6	100	54	54	0
			7	100	86	0	86				7	100	55	53	2				7	100	26	26	0
			8	100	73	0	73				8	100	80	80	0				8	100	57	57	0
			9	100	61	0	61				9	100	29	29	0				9	100	64	64	0
			10	100	59	0	59				10	100	34	34	0				10	100	73	73	0
		3	1	100	67	0	67	75.7		F3	1	100	56	56	0	54.1		F3	1	100	48	41	7	70.3
			2	100	59	0	59				2	100	64	64	0				2	100	49	43	6
			3	100	81	0	81				3	100	69	66	3				3	100	55	37	18
			4	100	86	0	86				4	100	68	65	3				4	100	55	51	4
			5	100	76	0	76				5	100	42	35	7				5	100	88	84	4
			6	100	94	0	94				6	100	65	59	6				6	100	96	94	2
			7	100	92	0	92				7	100	37	37	0				7	100	67	62	5
			8	100	73	0	73				8	100	38	37	1				8	100	89	77	12
			9	100	64	0	64				9	100	46	42	4				9	100	70	61	9
			10	100	65	0	65				10	100	56	56	0				10	100	86	86	0

## Sheet: Sex ratio
	Sex ratio
1281	16:8	Generations	Replicates	female	male	Sex ratio		12:12	Generations	Replicates	female	male	Sex ratio		8:16	Generations	Replicates	female	male	Sex ratio
751		F1	1	18	4	81.8182	68.0912		F1	1	17	9	65.3846	70.627		F1	1	9	47	49.68	53.0374
530			2	10	5	66.6667				2	30	4	88.2353				2	13	80	13.9785
			3	36	7	83.7209				3	45	12	78.9474				3	19	41	31.6667
			4	41	13	75.9259				4	14	3	82.3529				4	45	6	88.2353
			5	21	4	84				5	34	16	68				5	22	9	70.9677
			6	42	14	75				6	24	12	66.6667				6	9	65	12.1622
			7	30	12	71.4286				7	27	19	58.6957				7	44	4	91.6667
			8	20	9	68.9655				8	16	8	66.6667				8	11	18	37.931
			9	10	9	52.6316				9	34	12	73.913				9	55	9	85.9375
			10	11	42	20.7547				10	31	23	57.4074				10	13	14	48.1481
1456		F2	1	88	10	89.7959	82.0242		F2	1	35	10	77.7778	79.8322		F2	1	64	11	85.3333	82.9078
351			2	63	4	94.0299				2	43	28	60.5634				2	62	8	88.5714
			3	55	4	93.2203				3	31	4	88.5714				3	33	6	84.6154
			4	54	30	64.2857				4	43	12	78.1818				4	76	18	80.8511
			5	54	13	80.597				5	50	14	78.125				5	54	18	75
			6	67	23	74.4444				6	36	13	73.4694				6	43	11	79.6296
			7	65	21	75.5814				7	46	7	86.7925				7	21	5	80.7692
			8	56	17	76.7123				8	73	7	91.25				8	49	8	85.9649
			9	54	7	88.5246				9	21	8	72.4138				9	49	15	76.5625
			10	49	10	83.0508				10	31	3	91.1765				10	67	6	91.7808
1551		F3	1	57	10	85.0746	85.9628		F3	1	46	10	82.1429	82.5546		F3	1	36	5	87.8049	75.0626
359			2	50	9	84.7458				2	54	10	84.375				2	27	16	62.7907
			3	71	10	87.6543				3	51	15	77.2727				3	31	6	83.7838
			4	77	9	89.5349				4	57	8	87.6923				4	48	3	94.1176
			5	67	9	88.1579				5	30	5	85.7143				5	56	28	66.6667
			6	86	8	91.4894				6	42	17	71.1864				6	83	11	88.2979
			7	71	21	77.1739				7	31	6	83.7838				7	23	39	37.0968
			8	60	13	82.1918				8	29	8	78.3784				8	49	28	63.6364
			9	54	10	84.375				9	36	6	85.7143				9	54	7	88.5246
			10	58	7	89.2308				10	50	6	89.2857				10	67	19	77.907
		average value				85.9628			average value				82.5546			average value				75.0626
	1495							1107							1156
	364							315							561

## Sheet: Diapause in progeny
	世代	16:8		Replicates	Total	The amount of diapause	Diapause%		12:12		Replicates	Total	The amount of diapause	Diapause%		8:16		Replicates	Total	The amount of diapause	Diapause%
	1281		F1	1	22	22	100	100		F1	1	26	0	0	0		F1	1	56	0	0	0
	358			2	15	15	100				2	34	0	0				2	93	0	0
	923			3	43	43	100				3	57	0	0				3	60	0	0
				4	54	54	100				4	17	0	0				4	51	0	0
				5	25	25	100				5	50	0	0				5	31	0	0
				6	56	56	100				6	36	0	0				6	74	0	0
				7	42	42	100				7	46	0	0				7	48	0	0
				8	29	29	100				8	24	0	0				8	29	0	0
				9	19	19	100				9	46	0	0				9	64	0	0
				10	53	53	100				10	54	0	0				10	27	0	0
	1883		F2	1	98	98	100	100		F2	1	45	5	5.55556	1.61241		F2	1	75	0	0	0
	763			2	67	67	100				2	71	9	6.33803				2	70	0	0
	1120			3	59	59	100				3	35	0	0				3	39	0	0
				4	84	84	100				4	55	0	0				4	94	0	0
				5	67	67	100				5	64	3	2.34375				5	72	0	0
				6	90	90	100				6	49	0	0				6	54	0	0
				7	86	86	100				7	53	2	1.88679				7	26	0	0
				8	73	73	100				8	80	0	0				8	57	0	0
				9	61	61	100				9	29	0	0				9	64	0	0
				10	59	59	100				10	34	0	0				10	73	0	0
	1910		F3	1	67	67	100	100		F3	1	56	0	0	2.57784		F3	1	41	7	14.5833	10.726
	848			2	59	59	100				2	64	0	0				2	43	6	12.2449
	1062			3	81	81	100				3	66	3	2.27273				3	37	18	32.7273
				4	86	86	100				4	65	3	2.30769				4	51	4	7.27273
				5	76	76	100				5	35	7	10				5	84	4	4.54545
				6	94	94	100				6	59	6	5.08475				6	94	2	2.08333
				7	92	92	100				7	37	0	0				7	62	5	7.46269
				8	73	73	100				8	37	1	1.35135				8	77	12	13.4831
				9	64	64	100				9	42	4	4.7619				9	61	9	12.8571
				10	65	65	100				10	56	0	0				10	86	0	0
		不同光周期	1859							1422							1793
			1859							43							67
			0							1379							1726
